# Supplementary material for: Influence of Mechanical Skin Treatments on Dermal Penetration Efficacy of Active Ingredients
Source: Pharmaceutics. 2022 Aug 26;14(9):1788. doi: 10.3390/pharmaceutics14091788 (PMC9502347; doi:10.3390/pharmaceutics14091788)
Supplement: Supplementary file 1 [file pharmaceutics-14-01788-s001.zip]

Archive with 1 entries (1 files):
- pharmaceutics-1863114-supplementary.pdf
